# Supplementary material for: Leucine Supplementation Prevents the Development of Skeletal Muscle Dysfunction in a Rat Model of HFpEF
Source: Cells. 2024 Mar 13;13(6):502. doi: 10.3390/cells13060502 (PMC10969777; doi:10.3390/cells13060502)
Supplement: Supplementary file 1 [file cells-13-00502-s001.zip]

Archive with 1 entries (1 files):
- cells-2839120-supplementary.pdf
